# Supplementary material for: Tuning the Crystal Structure of Amphiphilic 3,4,5-Tris(alkyloxy)benzenesulfonates with Bulky Tetrabutylammonium Cations by Variation in the Aliphatic Chain
Source: Molecules. 2026 Jan 23;31(3):401. doi: 10.3390/molecules31030401 (PMC12898579; doi:10.3390/molecules31030401)
Supplement: Supplementary file 1 [file molecules-31-00401-s001.zip]

Archive with 1 entries (1 files):
- molecules-4055320-supplementary.pdf
